# Supplementary material for: Mesenchymal Stem Cells Increase Drug Tolerance of A431 Cells Only in 3D Spheroids, Not in 2D Co-Cultures
Source: Int J Mol Sci. 2024 Apr 20;25(8):4515. doi: 10.3390/ijms25084515 (PMC11049889; doi:10.3390/ijms25084515)
Supplement: Supplementary file 1 [file ijms-25-04515-s001.zip]

Archive with 3 entries (3 files):
- Supplementary video S1_2D movie matrix 5sec.avi
- Supplementary video S2_3D movie matrix 5sec.avi
- Supplement_Vajda et al_rev.pdf
